# Supplementary material for: Highly Efficient Homozygous CRISPR/Cas9 Gene Editing Based on Single-Cell-Originated Somatic Embryogenesis in Liriodendron tulipifera
Source: Plants (Basel). 2025 Feb 5;14(3):472. doi: 10.3390/plants14030472 (PMC11820044; doi:10.3390/plants14030472)
Supplement: Supplementary file 1 [file plants-14-00472-s001.zip]

Archive with 1 entries (1 files):
- plants-3450505-supplementary.pdf
